# Supplementary material for: Coumarin Glycosides Reverse Enterococci-Facilitated Enteric Infections
Source: Research (Wash D C). 2024 May 16;7:0374. doi: 10.34133/research.0374 (PMC11096794; doi:10.34133/research.0374)
Supplement: Supplementary 1 — Figs. S1 to S8 Tables S1 to S5 [file research.0374.f1.zip]

Archive with 9 entries (9 files):
- Figure S1.tif
- Figure S2.tif
- Figure S3.tif
- Figure S4.tif
- Figure S5.tif
- Figure S6.tif
- Figure S7.tif
- Figure S8.tif
- Supplementary Materials.docx
